# Supplementary material for: Combining Polymer and Cyclodextrin Strategy for Drug Release of Sulfadiazine from Electrospun Fibers
Source: Pharmaceutics. 2023 Jul 5;15(7):1890. doi: 10.3390/pharmaceutics15071890 (PMC10386385; doi:10.3390/pharmaceutics15071890)
Supplement: Supplementary file 1 [file pharmaceutics-15-01890-s001.zip]

Archive with 1 entries (1 files):
- pharmaceutics-2465495-supplementary.pdf
